# Supplementary material for: Pb(II) Uptake from Polluted Irrigation Water Using Anatase TiO2 Nanoadsorbent
Source: Molecules. 2023 Jun 7;28(12):4596. doi: 10.3390/molecules28124596 (PMC10305539; doi:10.3390/molecules28124596)
Supplement: Supplementary file 1 [file molecules-28-04596-s001.zip]

Archive with 1 entries (1 files):
- molecules-2403549-supplementary.pdf
